# Supplementary material for: Testing the Accuracy of Wearable Technology to Assess Sleep Behaviour in Domestic Dogs: A Prospective Tool for Animal Welfare Assessment in Kennels
Source: Animals (Basel). 2023 Apr 26;13(9):1467. doi: 10.3390/ani13091467 (PMC10177158; doi:10.3390/ani13091467)
Supplement: Supplementary file 1 [file animals-13-01467-s001.zip]

Archive with 1 entries (1 files):
- animals-2310502-supplementary.pdf
